# Supplementary material for: Disrupting HIV‐1 capsid formation causes cGAS sensing of viral DNA
Source: EMBO J. 2020 Aug 27;39(20):e103958. doi: 10.15252/embj.2019103958 (PMC7560218; doi:10.15252/embj.2019103958)
Supplement: Supplementary file 5 — Source Data for Expanded View [file EMBJ-39-e103958-s005.zip]

Archive with 1 entries (1 files):
- embj2019103958-sup-0005-SDataFigEV1C.pdf
